# Supplementary material for: Biomarker testing patterns among patients newly diagnosed with metastatic non-small cell lung cancer, prostate cancer, and bladder cancer
Source: Oncologist. 2026 Jun 27;31(8):oyag243. doi: 10.1093/oncolo/oyag243 (PMC13348720; doi:10.1093/oncolo/oyag243)
Supplement: oyag243_Supplementary_Data [file oyag243_supplementary_data.zip]

Archive with 1 entries (1 files):
- Biomarker Testing The Oncologist MS_1June2026_suppl.docx
